# Supplementary material for: A human-specific motif facilitates CARD8 inflammasome activation after HIV-1 infection
Source: eLife. 2023 Jul 7;12:e84108. doi: 10.7554/eLife.84108 (PMC10359095; doi:10.7554/eLife.84108)
Supplement: Figure 3—source data 1. [file elife-84108-fig3-data1.zip]

Archive with 14 entries (13 files):
- Figure 3ΓÇôSource Data/
- __MACOSX/._Figure 3ΓÇôSource Data
- Figure 3ΓÇôSource Data/Figure3B-right_SourceData.xlsx
- __MACOSX/Figure 3ΓÇôSource Data/._Figure3B-right_SourceData.xlsx
- Figure 3ΓÇôSource Data/Figure3B-left_SourceData.xlsx
- __MACOSX/Figure 3ΓÇôSource Data/._Figure3B-left_SourceData.xlsx
- Figure 3ΓÇôSource Data/Figure3D_SourceData.xlsx
- __MACOSX/Figure 3ΓÇôSource Data/._Figure3D_SourceData.xlsx
- Figure 3ΓÇôSource Data/Figure3C-middle_SourceData.xlsx
- __MACOSX/Figure 3ΓÇôSource Data/._Figure3C-middle_SourceData.xlsx
- Figure 3ΓÇôSource Data/Figure3C-left_SourceData.xlsx
- __MACOSX/Figure 3ΓÇôSource Data/._Figure3C-left_SourceData.xlsx
- Figure 3ΓÇôSource Data/Figure3C-right_SourceData.xlsx
- __MACOSX/Figure 3ΓÇôSource Data/._Figure3C-right_SourceData.xlsx
