# Supplementary material for: A human-specific motif facilitates CARD8 inflammasome activation after HIV-1 infection
Source: eLife. 2023 Jul 7;12:e84108. doi: 10.7554/eLife.84108 (PMC10359095; doi:10.7554/eLife.84108)
Supplement: Figure 3—figure supplement 1—source data 1. [file elife-84108-fig3-figsupp1-data1.zip]

Archive with 6 entries (5 files):
- Figure 3 Supp 1-Source Data/
- __MACOSX/._Figure 3 Supp 1-Source Data
- Figure 3 Supp 1-Source Data/Figure3-Supp1B-left_SourceData.xlsx
- __MACOSX/Figure 3 Supp 1-Source Data/._Figure3-Supp1B-left_SourceData.xlsx
- Figure 3 Supp 1-Source Data/Figure3-Supp1B-right_SourceData.xlsx
- __MACOSX/Figure 3 Supp 1-Source Data/._Figure3-Supp1B-right_SourceData.xlsx
