# Supplementary material for: A human-specific motif facilitates CARD8 inflammasome activation after HIV-1 infection
Source: eLife. 2023 Jul 7;12:e84108. doi: 10.7554/eLife.84108 (PMC10359095; doi:10.7554/eLife.84108)
Supplement: Figure 4—source data 1. [file elife-84108-fig4-data1.zip]

Archive with 6 entries (5 files):
- Figure 4-Source Data/
- __MACOSX/._Figure 4-Source Data
- Figure 4-Source Data/Figure4A_SourceData.xlsx
- __MACOSX/Figure 4-Source Data/._Figure4A_SourceData.xlsx
- Figure 4-Source Data/Figure4B_SourceData.xlsx
- __MACOSX/Figure 4-Source Data/._Figure4B_SourceData.xlsx
