# Supplementary material for: A human-specific motif facilitates CARD8 inflammasome activation after HIV-1 infection
Source: eLife. 2023 Jul 7;12:e84108. doi: 10.7554/eLife.84108 (PMC10359095; doi:10.7554/eLife.84108)
Supplement: Figure 5—source data 1. [file elife-84108-fig5-data1.zip]

Archive with 10 entries (9 files):
- Figure 5ΓÇôSource Data/
- __MACOSX/._Figure 5ΓÇôSource Data
- Figure 5ΓÇôSource Data/Figure5F_SourceData.xlsx
- __MACOSX/Figure 5ΓÇôSource Data/._Figure5F_SourceData.xlsx
- Figure 5ΓÇôSource Data/Figure5E_SourceData.xlsx
- __MACOSX/Figure 5ΓÇôSource Data/._Figure5E_SourceData.xlsx
- Figure 5ΓÇôSource Data/Figure5B_SourceData.xlsx
- __MACOSX/Figure 5ΓÇôSource Data/._Figure5B_SourceData.xlsx
- Figure 5ΓÇôSource Data/Figure5C_SourceData.xlsx
- __MACOSX/Figure 5ΓÇôSource Data/._Figure5C_SourceData.xlsx
